# Supplementary material for: USP44 regulates irradiation-induced DNA double-strand break repair and suppresses tumorigenesis in nasopharyngeal carcinoma
Source: Nat Commun. 2022 Jan 25;13:501. doi: 10.1038/s41467-022-28158-2 (PMC8789930; doi:10.1038/s41467-022-28158-2)
Supplement: Supplementary file 4 — Source Data [file 41467_2022_28158_MOESM4_ESM.xlsx]

## Sheet: Fig.1
Figure 1d
Methylation level (%) of the USP44 promoter region
Normal	3	5.4	3.6	0.6	4.2	3	5.6	6.2
NPC	3.6	14	14.4	56.2	21.6	20	14.4	21.6
Figure 1e
Methylation level (%) of the USP44 promoter region
NP69	11	8	11	15	13
SUNE1	90	91	88	97	97
CNE1	96	91	87	100	100
CNE2	93	90	86	97	98
HNE1	95	91	88	100	100
HONE1	91	86	80	100	100
Figure 1f
Relative USP44 mRNA expression
NP69	1	1	1
SUNE1	0.000482	0.000424	0.000549
CNE1	0.000653	0.000728	0.000635
CNE2	0.000273	0.000288	0.000254
HNE1	0.001943	0.002601	0.001923
HONE1	0.000629	0.000678	0.000559
Figure 1g
Relative USP44 mRNA expression
Normal	1.77742	2.06674	2.06399	0.818138	0.687632	1.23156	0.892417	0.46906	0.733894	1.9056	0.582846	0.534208	1.04436
NPC	0.0995222	0.244665	0.0236155	0.0754762	0.0154328	0.0992741	0.21548	0.22355	0.0747482	0.100112	0.224417	0.226438	0.143021	0.0696785	0.0643111
Figure 1j
Relative USP44 methylation level (% of Contrl)
NP69		SUNE1		CNE1		CNE2		HNE1		HONE1
Contrl	DAC+	Contrl	DAC+	Contrl	DAC+	Contrl	DAC+	Contrl	DAC+	Contrl	DAC+
100	90.9091	100	35.5556	100	39.5833	100	24.7312	100	56.8421	100	37.3626
100	100	100	31.8681	100	38.4615	100	21.1111	100	49.4505	100	36.0465
100	72.7273	100	34.0909	100	39.0805	100	22.093	100	51.1364	100	37.5
100	80	100	34.0206	100	39	100	23.7113	100	55	100	37
100	84.6154	100	36.0825	100	41	100	25.5102	100	55	100	37
Figure 1k
Relative USP44 mRNA expression level (fold change of Contrl)
NP69		SUNE1		CNE1		CNE2		HNE1		HONE1
Contrl	DAC+	Contrl	DAC+	Contrl	DAC+	Contrl	DAC+	Contrl	DAC+	Contrl	DAC+
1	0.372284	1	120.874	1	161.093	1	137.196	1	37.3959	1	70.8592
1	0.392305	1	151.016	1	150.272	1	137.327	1	26.9663	1	57.3723
1	0.370891	1	93.4608	1	164.944	1	150.544	1	41.2304	1	88.4359

## Sheet: Fig.2
Figure 2b
Survival fraction after IR
SUNE1
Vector					USP44
0Gy-SF	2Gy-SF	4Gy-SF	6Gy-SF	8Gy-SF	0Gy-SF	2Gy-SF	4Gy-SF	6Gy-SF	8Gy-SF
1.01262	0.473186	0.202524	0.0403785	0.00435331	1.02151	0.322581	0.083871	0.0164875	0.00193548
0.955836	0.520505	0.200631	0.0479495	0.00359621	0.967742	0.397849	0.101075	0.0179211	0.00129032
1.03155	0.444795	0.21388	0.0460568	0.00473186	1.01075	0.370968	0.0795699	0.0193548	0.00129032
HONE1
Vector					USP44
0Gy-SF	2Gy-SF	4Gy-SF	6Gy-SF	8Gy-SF	0Gy-SF	2Gy-SF	4Gy-SF	6Gy-SF	8Gy-SF
0.977273	0.412879	0.119697	0.0277778	0.0030303	1.00274	0.238356	0.0345205	0.00547945	0.000821918
1.02273	0.409091	0.119697	0.0282828	0.00333333	1.00274	0.213699	0.0410959	0.0060274	0.000657534
1	0.44697	0.115152	0.0237374	0.00424242	0.994521	0.230137	0.0427397	0.00712329	0.000493151
Figure 2c
Cell cycle distribution (%)
SUNE1
Ctrl						IR
Vector			USP44			Vector			USP44
G0/G1	S	G2/M	G0/G1	S	G2/M	G0/G1	S	G2/M	G0/G1	S	G2/M
63.42	24.61	11.97	55.18	24.96	19.87	50.08	33.17	16.75	45.52	26.58	27.9
59.98	28.09	11.93	55.77	23.78	20.46	50.04	33.88	16.07	39.99	34.71	25.3
62.97	25.98	11.05	59.46	21.2	19.35	56.9	26.6	16.51	48.95	23.78	27.27
HONE1
Ctrl						IR
Vector			USP44			Vector			USP44
G0/G1	S	G2/M	G0/G1	S	G2/M	G0/G1	S	G2/M	G0/G1	S	G2/M
37.87	40.39	21.74	34.01	36.03	29.95	15.5	52.31	32.18	18.84	35.23	45.93
39.67	39.61	20.72	36.35	34.53	29.12	17.12	52.79	30.1	18.88	33.97	47.14
40.49	38.27	21.24	27.19	44.4	28.42	16.13	54.42	29.45	18.74	35.38	45.89
Figure 2d
Apoptosis rate (%)
SUNE1
Ctrl		IR
Vector	USP44	Vector	USP44
4.83	9.34	11.06	17.27
6.32	9.5	11.61	17.36
6.78	9.69	12.57	17.2
HONE1
Ctrl		IR
Vector	USP44	Vector	USP44
6.59	11.22	10.44	15.31
7.34	11.94	10.93	15.29
7.86	10.32	11.73	15.01

## Sheet: Fig.3
Figure 3d
Relative Ku80 mRNA expression (fold change of Vector)
SUNE1		HONE1
Vector	USP44	Vector	USP44
1	0.961483	1	0.905425
1	0.942785	1	0.923382
1	1	1	1.01045
Figure 3e
Greyscale analysis of the effect of CHX treatment
top
Vector					USP44
0h	1h	2h	4h	8h	0h	1h	2h	4h	8h
1	0.978184	0.87099	0.826476	0.720435	1	0.888691	0.697164	0.474253	0.175485
1	0.968546	0.865055	0.799614	0.547943	1	0.907568	0.706496	0.561198	0.192911
1	0.955995	0.831694	0.73424	0.592208	1	0.893034	0.795848	0.598537	0.391293
bottom
sgNC					sgUSP44
0h	1h	2h	4h	8h	0h	1h	2h	4h	8h
1	0.753235	0.465525	0.22768	0.077508	1	0.964153	0.787994	0.77419	0.726229
1	0.748325	0.440118	0.195889	0.056347	1	1.05625	0.698928	0.881259	0.803989
1	0.753848	0.561761	0.309078	0.099917	1	0.91893	0.644181	0.724843	0.699392
Figure 3i
Relative Ku80 mRNA expression (fold change of Vector)
SUNE1		HONE1
Vector	TRIM25	Vector	TRIM25
1	1.05946	1	1.04488
1	1.12896	1	0.920188
1	0.989657	1	1.18509
Figure 3k
Greyscale analysis of the effect of CHX treatment
top
Vector					TRIM25
0h	1h	2h	4h	8h	0h	1h	2h	4h	8h
1	0.924748	0.853774	0.667867	0.424937	1	0.891901	0.608101	0.447585	0.308889
1	1.0162	0.960322	0.756431	0.545465	1	0.773123	0.542359	0.408086	0.26833
1	0.958295	0.924731	0.7958	0.419079	1	0.745393	0.531173	0.390801	0.282766
bottom
sgNC					sgTRIM25
0h	1h	2h	4h	8h	0h	1h	2h	4h	8h
1	0.769863	0.609049	0.465899	0.23942	1	0.937853	0.90627	0.716844	0.678746
1	0.696015	0.477403	0.400154	0.167111	1	0.905593	0.989492	0.785465	0.748633
1	0.748831	0.685287	0.453402	0.290062	1	1.00907	0.811439	0.703344	0.702151

## Sheet: Fig.4
Figure 4a
Relative TRIM25 mRNA expression (fold change of Vector)
SUNE1		HONE1
Vector	USP44	Vector	USP44
1	0.990801	1	1.12506
1	1.00696	1	1.07923
1	0.976032	1	0.986233
Figure 4b
Greyscale analysis of the effect of CHX treatment
top
	Vector					USP44
0h	1h	2h	4h	8h	0h	1h	2h	4h	8h
1	0.461397	0.28457	0.12517	0.110102	1	0.838823	0.492083	0.489789	0.265995
1	0.541089	0.328395	0.091026	0.063801	1	0.876971	0.45471	0.487631	0.284657
1	0.450512	0.340258	0.197681	0.171031	1	0.830407	0.545103	0.522417	0.286632
bottom
sgNC					sgUSP44
0h	1h	2h	4h	8h	0h	1h	2h	4h	8h
1	1.01573	0.845731	0.708479	0.520646	1	0.672864	0.672819	0.444261	0.061777
1	1.09739	0.979072	0.749204	0.615976	1	0.530475	0.611029	0.383083	0.095227
1	0.927068	0.80144	0.735625	0.466764	1	0.698404	0.7082	0.560703	0.029923

## Sheet: Fig.5
Figure 5a
Tail moments of comet assay
SUNE1
0h	Vector+sgNC	0.015121	0.038682	0.04092	0.05056	0.059381	0.060539	0.086317	0.091072	0.137212	0.148066	0.165321	0.201192	0.221603	0.24109	0.261718	0.278473	0.279013	0.308333	0.438312	0.445544
	USP44+sgNC	0.017436	0.027944	0.030292	0.045142	0.068307	0.1175	0.126292	0.133792	0.141246	0.160873	0.178221	0.207992	0.253037	0.255399	0.288734	0.518059	0.751868	0.879982	1.70131	2.82442
	USP44+sgTRIM25	0.012125	0.043967	0.330474	0.395964	0.450327	0.473334	0.495802	0.515231	0.532409	0.535546	0.540428	0.549958	0.55701	0.634172	0.635179	0.668867	0.728027	0.730087	0.788746	0.790149
0.5h	Vector+sgNC	9.55157	15.1344	19.4684	20.076	20.3912	25.4951	26.1482	26.94	28.4628	32.2515	35.6372	37.6398	41.8164	43.5528	45.0791	50.0319	62.1955	65.0116	75.7748	83.753
	USP44+sgNC	108.375	112.052	114.364	116.677	119.277	134.043	145.927	161.071	165.047	176.318	176.882	183.256	195.838	210.224	221.628	227.954	239.969	253.509	264.196	270.544
	USP44+sgTRIM25	14.0899	14.9073	17.9575	20.1286	20.5315	23.6573	25.48	25.8043	29.3143	31.5703	31.725	33.4234	36.0603	39.1946	43.5999	51.339	54.6633	61.358	77.4434	85.2197
4h	Vector+sgNC	9.13956	9.3155	9.34504	10.0077	10.2628	10.4597	11.1978	11.3041	13.5675	14.0086	14.1048	14.9288	17.3757	17.9889	18.1486	21.7558	25.9903	28.7878	31.1384	32.8039
	USP44+sgNC	43.2247	45.5952	46.5852	48.907	49.9229	51.1199	55.8882	56.6633	63.7814	69.6037	71.3065	75.8456	86.2096	88.8945	91.7593	93.6237	99.1888	107.286	108.162	108.288
	USP44+sgTRIM25	9.34994	9.62694	9.84957	10.5323	10.7117	10.7384	10.8877	11.3804	12.7327	13.0967	13.5741	14.9678	15.8723	19.364	26.3487	30.0923	31.3239	32.5949	35.5671	43.3441
24h	Vector+sgNC	0.419113	0.434218	0.458453	0.532815	0.54095	0.546429	0.573483	0.57818	0.654449	0.664128	0.664478	0.675611	0.694734	0.694798	0.697293	0.762423	0.776065	0.820856	0.840452	1.22001
	USP44+sgNC	9.35725	9.40954	9.70176	10.8423	11.2097	11.5105	12.5651	13.5036	14.4458	14.7815	14.7972	15.1263	15.4903	16.5072	17.393	18.1431	18.9713	20.6376	23.656	27.5763
	USP44+sgTRIM25	0.163911	0.169379	0.187982	0.197238	0.212712	0.213481	0.2147	0.248813	0.275396	0.290859	0.327869	0.329719	0.34298	0.344003	0.344985	0.605134	0.705095	0.740787	0.971991	1.00923
HONE1
0h	Vector+sgNC	2.38589e-05	0.0326179	0.144	0.15334	0.176881	0.198974	0.293924	0.37511	0.559782	0.583674	0.598366	0.627168	0.631014	0.633949	0.696783	0.697162	0.747972	0.860292	0.87412	1.00549
	USP44+sgNC	0.111196	0.114957	0.290799	0.327765	0.498652	0.562912	0.565818	0.586436	0.639425	0.643132	0.837619	1.01871	1.13817	1.35125	1.35662	1.42091	1.4382	1.58547	1.62817	1.66857
	USP44+sgTRIM25	0.167627	0.246011	0.392584	0.445631	0.458356	0.461268	0.545511	0.55022	0.568494	0.588975	0.59049	0.598828	0.607013	0.678317	0.683604	0.795424	0.83574	0.842692	0.87755	0.88864
0.5h	Vector+sgNC	11.2454	13.1617	14	21.4742	24.0018	27.0367	28.2776	29.4764	31.5796	36.2835	37.9503	41.5359	49.9861	59.9138	61.4245	64.9467	66.4534	73.1892	82.0146	87.2671
	USP44+sgNC	153.845	156.736	163.564	164.015	171.33	174.685	183.281	191.294	196.037	207.246	216.638	222.737	237.578	246.359	252.385	268.44	293.518	296.868	317.81	364.542
	USP44+sgTRIM25	15.3886	16.3799	18.6209	19.4543	25.6032	30.9011	32.1543	37.1154	46.1692	48.6266	55.9828	57.1239	68.316	69.1023	69.9329	77.9915	80.8665	82.2609	85.3882	90.3028
4h	Vector+sgNC	15.4628	15.5303	18.3376	19.3562	20.7785	20.8369	21.9002	22.1272	22.6748	23.0896	23.1453	24.2769	25.6165	27.5965	28.6698	30.281	32.3619	34.0657	38.8393	40.934
	USP44+sgNC	68.7039	71.7287	86.5221	89.1034	93.5469	96.444	97.9822	98.3925	99.3033	99.547	100.663	104.278	105.9	113.694	124.784	127.689	135.952	133.026	151.375	161.794
	USP44+sgTRIM25	14.478	14.716	17.2601	18.1307	18.2331	20.9797	21.7561	22.2517	22.6692	23.2823	24.1526	28.7255	29.1382	29.5769	30.8324	31.3552	36.7506	39.1652	41.3125	42.517
24h	Vector+sgNC	0.523971	0.542007	0.544712	0.579019	0.591657	0.623449	0.694945	0.735756	0.755457	0.777579	0.793994	0.908713	0.917046	0.918346	0.91947	0.967659	1.06342	1.16605	1.25985	1.27414
	USP44+sgNC	11.3967	12.2171	12.4136	12.6229	13.8482	14.2716	14.7435	16.205	16.4775	16.8256	16.9247	17.5147	18.0428	18.5369	18.6212	20.1983	20.5568	25.0065	25.2134	33.8368
	USP44+sgTRIM25	0.426082	0.466703	0.48444	0.503764	0.543523	0.546302	0.564083	0.579136	0.641381	0.68621	0.735143	0.803824	0.909106	0.95912	1.08015	1.10831	1.1263	1.19325	1.21729	1.25267
Figure 5b
The number of γH2AX foci
SUNE1
0h	Vector+sgNC	0	0	0	2	1	4	3	3	1	1
	USP44+sgNC	2	1	0	9	9	5	6	6	3	4
	USP44+sgTRIM25	0	0	1	2	6	5	5	7	1	3
0.5h	Vector+sgNC	34	30	13	15	21	27	15	17	18	19
	USP44+sgNC	55	59	48	42	47	49	43	52	58	65
	USP44+sgTRIM25	33	24	26	21	17	15	17	24	13	29
4h	Vector+sgNC	15	16	11	13	9	20	9	13	14	8
	USP44+sgNC	40	23	27	29	32	35	39	42	35	37
	USP44+sgTRIM25	16	17	18	7	12	23	19	9	21	10
24h	Vector+sgNC	5	7	9	3	7	0	1	1	1	4
	USP44+sgNC	17	22	27	25	29	19	18	15	17	13
	USP44+sgTRIM25	7	7	8	5	5	6	0	3	7	1
HONE1
0h	Vector+sgNC	0	0	1	2	2	6	5	3	1	2
	USP44+sgNC	0	2	1	8	9	7	7	5	5	5
	USP44+sgTRIM25	0	3	6	1	5	8	5	2	2	1
0.5h	Vector+sgNC	23	21	13	37	24	18	32	16	30	19
	USP44+sgNC	46	48	47	69	57	59	54	63	67	58
	USP44+sgTRIM25	27	35	30	17	25	22	14	26	32	19
4h	Vector+sgNC	18	22	19	17	17	13	12	10	8	10
	USP44+sgNC	32	28	38	30	43	45	39	37	29	36
	USP44+sgTRIM25	17	15	9	24	21	19	19	14	13	11
24h	Vector+sgNC	0	3	7	7	6	2	5	9	3	5
	USP44+sgNC	17	18	21	18	29	27	27	24	26	15
	USP44+sgTRIM25	4	5	4	7	1	9	9	8	7	2
Figure 5d
GFP positive cells (%)
Control	Vector+sgNC	0.02	0.04	0.02
	USP44+sgNC	0.08	0.11	0.09
	USP44+sgTRIM25	0.11	0.01	0.12
I-SceI adenovirus	Vector+sgNC	27.76	27.86	27.51
	USP44+sgNC	13.7	13.36	13.74
	USP44+sgTRIM25	20.32	20.98	21.23

## Sheet: Fig.6
Figure 6a
Survival fraction after IR
SUNE1
Vector+siNC					USP44+siNC					USP44+siTRIM25
0Gy-SF	2Gy-SF	4Gy-SF	6Gy-SF	8Gy-SF	0Gy-SF	2Gy-SF	4Gy-SF	6Gy-SF	8Gy-SF	0Gy-SF	2Gy-SF	4Gy-SF	6Gy-SF	8Gy-SF
1.00307	0.464724	0.165644	0.037423	0.003681	0.952381	0.238095	0.038095	0.003968	0.000238	0.984802	0.419453	0.165957	0.027356	0.003283
0.957055	0.52454	0.174847	0.041104	0.004417	0.988095	0.255952	0.042857	0.004762	0.000238	1.03951	0.446809	0.180547	0.027964	0.004559
1.03988	0.515337	0.180368	0.041718	0.004969	1.05952	0.267857	0.05	0.005556	0.000476	0.975684	0.465046	0.187842	0.030395	0.004742
HONE1
Vector+siNC					USP44+siNC					USP44+siTRIM25
0Gy-SF	2Gy-SF	4Gy-SF	6Gy-SF	8Gy-SF	0Gy-SF	2Gy-SF	4Gy-SF	6Gy-SF	8Gy-SF	0Gy-SF	2Gy-SF	4Gy-SF	6Gy-SF	8Gy-SF
0.972973	0.439189	0.124324	0.01982	0.002432	0.961326	0.281768	0.053039	0.003315	0.000331	0.976077	0.430622	0.097608	0.015311	0.00201
1	0.452703	0.135135	0.023423	0.003243	1.01105	0.298343	0.059669	0.005525	0	1.00479	0.444976	0.117703	0.016268	0.002297
1.02703	0.459459	0.143243	0.023423	0.004054	1.02762	0.331492	0.039779	0.00221	0.000331	1.01914	0.45933	0.134928	0.022967	0.002584
Figure 6b
The absorbance at 450 nm
SUNE1
Vector+siNC-Ctrl					Vector+siNC-IR					USP44+siNC-IR					USP44+siTRIM25-IR
day0	day1	day2	day3	day4	day0	day1	day2	day3	day4	day0	day1	day2	day3	day4	day0	day1	day2	day3	day4
0.16	0.352	0.726	1.235	1.748	0.157	0.241	0.439	0.571	0.568	0.151	0.201	0.281	0.334	0.349	0.161	0.279	0.472	0.581	0.541
0.163	0.355	0.732	1.251	1.643	0.155	0.254	0.484	0.559	0.607	0.15	0.206	0.283	0.358	0.366	0.157	0.289	0.47	0.63	0.539
0.161	0.347	0.738	1.265	1.786	0.153	0.259	0.485	0.609	0.605	0.147	0.206	0.284	0.338	0.3	0.16	0.287	0.481	0.572	0.573
0.153	0.356	0.731	1.266	1.766	0.161	0.26	0.457	0.56	0.568	0.161	0.203	0.284	0.324	0.349	0.149	0.28	0.471	0.627	0.615
HONE1
Vector+siNC-Ctrl					Vector+siNC-IR					USP44+siNC-IR					USP44+siTRIM25-IR
day0	day1	day2	day3	day4	day0	day1	day2	day3	day4	day0	day1	day2	day3	day4	day0	day1	day2	day3	day4
0.156	0.322	0.683	1.498	2.72	0.158	0.318	0.575	1.042	1.644	0.153	0.26	0.519	0.685	0.987	0.158	0.314	0.568	0.981	1.482
0.158	0.317	0.666	1.588	2.751	0.154	0.327	0.58	1.016	1.65	0.153	0.267	0.494	0.707	1.077	0.152	0.333	0.588	0.99	1.432
0.154	0.334	0.661	1.57	2.812	0.154	0.328	0.61	1.064	1.628	0.155	0.275	0.457	0.687	0.995	0.156	0.333	0.551	0.995	1.486
0.159	0.333	0.643	1.61	2.852	0.156	0.337	0.614	1.055	1.681	0.156	0.276	0.46	0.715	1.066	0.152	0.332	0.629	0.988	1.489
Figure 6c
Cell cycle distribution (%)
SUNE1
Ctrl			IR
Vector+siNC			Vector+siNC			USP44+siNC			USP44+siTRIM25
G0/G1	S	G2/M	G0/G1	S	G2/M	G0/G1	S	G2/M	G0/G1	S	G2/M
60.09	27.56	12.35	48.9	32.96	18.14	48.49	23.15	28.36	59.8	21.47	18.72
63.62	22.29	14.08	59.14	22.78	18.08	46.76	23.41	29.83	60.04	20.65	19.31
63.35	21.29	15.37	52.86	27.39	19.75	48.58	24.05	27.37	56.33	24.77	18.9
HONE1
Ctrl			IR
Vector+siNC			Vector+siNC			USP44+siNC			USP44+siTRIM25
G0/G1	S	G2/M	G0/G1	S	G2/M	G0/G1	S	G2/M	G0/G1	S	G2/M
45.71	33.26	21.03	30.04	40.9	29.05	13.2	41.86	44.94	20.94	46.3	32.76
44.81	36	19.19	26.59	44.14	29.28	14.39	39.56	46.05	20.6	46.42	32.99
45.11	34.1	20.78	27.68	43.74	28.58	16.29	38.83	44.88	21.68	45.12	33.21
Figure 6d
Apoptosis rate (%)
SUNE1
Ctrl	IR
Vector+siNC	Vector+siNC	USP44+siNC	USP44+siTRIM25
9.09	11.18	18.42	12.82
7.22	12.14	18.12	14.03
6.56	13.11	18.03	12.6
HONE1
Ctrl	IR
Vector+siNC	Vector+siNC	USP44+siNC	USP44+siTRIM25
9.75	14.07	21.1	14.62
10.94	14.16	20.61	15.46
10.87	14.64	19.96	15.86

## Sheet: Fig.7
Figure 7b
Tumor volume (mm3)
Vector-Ctrl								USP44-Ctrl								Vector-IR								USP44-IR
7day	10day	13day	16day	19day	22day	25day	28day	7day	10day	13day	16day	19day	22day	25day	28day	7day	10day	13day	16day	19day	22day	25day	28day	7day	10day	13day	16day	19day	22day	25day	28day
30.0603	67.2683	94.6825	137.006	199.584	282.416	429.586	503.69	0	22.655	23.04	37.1124	70.4211	137.902	236.837	490.639	108.496	144.013	140.45	65.403	32.4901	35.544	49.7103	149.01	73.8432	96.9925	162	76.8175	36.6044	18.2952	38.0499	75.4416
33.8618	83.7865	118.278	120.53	214.389	243.001	432.813	675.329	0	41.154	45.2942	81.2213	112.041	199.855	410.26	475.773	71.6546	107.611	77.064	54.0335	39.8758	67.7805	178.64	377.359	13.9528	49.425	112.5	65.5985	46.23	35.9716	0	0
28.5939	40.2327	73.3388	93.8169	124.742	271.189	549.424	780.895	14.3309	28.3713	57.7125	86.6386	191.704	305.334	592.48	967.552	98.0816	53.4655	58.19	42.5531	16.6286	33.5424	61.6287	168.747	34.4111	89.6774	102.752	60.4623	41.7221	53.09	109.841	202.158
93.7199	140.498	131.072	164.731	231.083	446.918	741.982	1039.63	1	18.2447	152.776	213.5	280.04	345.502	388.058	588.706	46.4013	51.9387	59.048	45.76	23.1424	32.8863	82.9044	200.772	12.3553	1	0	0	0	0	0	0
67.6851	99.9457	139.599	183.75	142.671	377.04	600.466	754.526	24.8675	82.5627	141.892	228.279	284.516	452.237	600.803	881.615	1	50.658	32.8	33.3113	1	11.8976	64.8675	180.139	23.8992	47.4958	50.784	40.397	14.6654	6.24691	6.32432	22.1439
56.9029	93.112	136.517	197.081	279.256	518.598	779.224	1276.83	23.7533	28.7691	97.556	83.0592	193.892	257.202	389.75	634.701	74.9008	78.855	65.664	70.8478	70.6866	141.752	199.535	214.624	48.9494	89.0626	92.512	72.2701	40.0638	28.6788	94.7615	179.133
39.7909	104.927	142.956	199.86	368.013	442.67	717.806	1180.43	11.6176	30.634	37.3945	80.1108	134.081	242.861	431.901	657.816	29.5373	59.5214	29.8512	22.4648	17.0783	14.829	26.5514	66.0835	12.819	33.8275	18.9	14.896	0	1.04859	0	0
0	0	0	68.5486	105.08	166.748	394.42	680.613	25.7924	64.6074	75	157.714	229.893	264.351	301.946	423.969	50.0874	48.0308	57.132	114.225	234.22	486.756	626.415	740.283	31.4213	92.7472	73.75	41.8264	16.1816	11.4105	8.74586	1
48.6829	86.3819	213.15	270.259	364.134	533.359	743.452	1032.34	30.1201	54.8965	130.537	164.763	255.105	340.055	429.665	669.462	50.0243	51.9565	50.336	57.7936	37.7474	12.4893	31.2854	75.8189	37.0763	77.9558	49.923	37.1099	11.8353	18.3292	5.44577	9.51865
58.5124	73.2135	88.2	104.873	223.243	313.283	496.678	717.587	0	0	1	1	10.8941	36.7728	78.6417	177.996	43.4444	56.8457	55.176	28.0356	37.7474	94.8375	261.837	347.552	32.856	49.9522	32.1715	30.6084	27.2946	21.6072	90.2963	113.669
Figure 7c
Tumor weight (g)
Ctrl		IR
Vector	USP44	Vector	USP44
1.011	0.731	0.414	0.169
0.879	0.675	0.309	0.154
0.802	0.599	0.285	0.13
0.74	0.49	0.25	0.099
0.65	0.475	0.208	0.03
0.608	0.464	0.182	0.012
0.568	0.4	0.113	0.01
0.565	0.394	0.11	0
0.485	0.301	0.087	0
0.435	0.108	0.079	0
Figure 7e
IHC scores of the excised tumors
USP44 staining					TRIM25 staining					Ku80 staining					Caspase3 staining
Ctrl		IR			Ctrl		IR			Ctrl		IR			Ctrl		IR
Vector	USP44	Vector	USP44		Vector	USP44	Vector	USP44		Vector	USP44	Vector	USP44		Vector	USP44	Vector	USP44
0	6	0	12		3	4	8	12		6	3	9	6		0	9	6	12
0	9	1	12		1	6	4	12		4	2	8	8		1	6	6	12
0	8	2	12		1	9	4	9		4	3	8	4		3	8	6	12
0	8	2	12		4	4	2	12		8	3	12	6		0	8	4	12
1	4	4	9		2	4	2	9		8	1	12	4		2	8	4	9
2	8	3			1	12	3			6	4	12			1	8	4
2	8	3			1	8	2			6	3	9			3	3	6
1	9	3			1	8	2			6	2	12			1	8	8
0	4	0			1	8	4			6	3	12			3	6	8
0	8	0			1	4	4			8	4	12			4	4	8
Figure 7g
Tumor volume (mm3)
Vector+sgNC-Ctrl								Vector+sgNC-IR								USP44+sgNC-IR								USP44+sgTRIM25-IR
7day	10day	13day	16day	19day	22day	25day	28day	7day	10day	13day	16day	19day	22day	25day	28day	7day	10day	13day	16day	19day	22day	25day	28day	7day	10day	13day	16day	19day	22day	25day	28day
0	39.515	48.3794	73.9976	114.97	135.825	385.915	981.786	19.71	51.1027	46.8887	38.96	23.3995	59.7322	91.7427	211.444	0	0	0	12.3217	34.4654	28.9789	38.9669	46.8317	0	52.6083	43.1046	22.3264	59.8559	85.9506	97.1136	132.066
13.5449	36.2894	59.1665	74.6172	148.834	199.345	417.203	730.699	0	22.7412	22.5305	19.9208	9.09572	41.8083	56.144	166.632	0	0	7.3926	52.1413	34.4112	26.6368	27.2271	31.0818	1	79.7129	62.9684	44.7831	12.842	79.8416	107.638	130.419
0	43.6733	72.763	95.6826	236.816	298.264	519.281	1088.53	31.3394	77.3968	65.8879	61.6945	29.7297	110.262	160.514	355.539	0	29.9717	23.372	9.19987	2.87555	3.89376	48.989	59.6473	16.032	67.7445	60.2761	48.6033	22.4064	82.7398	114.855	271.212
14.9383	65.5312	118.617	192.54	299.928	541.499	889.341	1067.74	32.8674	140.027	83.4521	37.2454	7.21263	77.2992	140.66	343.959	16.7131	38.817	30.503	28.9601	21.3474	22.5776	50.0097	110.415	13.2457	54.2422	47.2737	44.0715	22.8677	68.7613	104.433	176.058
19.5229	79.6333	123.379	186.248	254.982	431.7	721.034	1031.01	0	0	34.8733	24.8251	22.9115	46.5708	79.421	94.2368	8.4375	105.124	121.032	101.746	32.2652	49.6993	53.0712	67.7986	0	48.9762	44.6484	26.294	20.2258	55.8764	102.44	235.121
0	61.7679	109.679	195.379	320.952	428.184	676.069	1102.43	0	41.5767	35.2225	31.4171	7.6626	44.2216	169.164	326.23	0	22.9328	13.4078	8.09846	1.83318	3.60766	11.8696	63.1138	0	37.5323	25.4392	23.0622	11.173	22.2742	25.8151	130.813
Figure 7h
Tumor weight (g)
Ctrl	IR
Vector+sgNC	Vector+sgNC	USP44+sgNC	USP44+sgTRIM25
1.016	0.19	0.125	0.172
0.935	0.154	0.058	0.167
0.782	0.153	0.057	0.162
0.649	0.151	0.035	0.097
0.613	0.089	0.021	0.096
0.56	0.07	0.013	0.086

## Sheet: Fig.8
Figure 8b
Correlations of locoregional recurrence status with USP44 expression level
USP44	high	42.7	14.5
	low	57.3	85.5
		no	yes
		locoregional recurrence
Figure 8c
Kaplan-Meier analysis of locoregional recurrence-free survival
locoregional recurrence-free survival	95.6333	69.5333	95.6	85.9667	96.2333	38.7333	92.6	82.5333	43.4333	83.7667	89.1	21	13.7667	83.1333	75.9333	83	82.4667	86.2	27.9	83.9	36.2667	5.9	45.6667	16.4333	80.2333	83.1667	31.2333	79.7667	60.8333	13.8	8.73333	76.1	84.1333	76.9333	87.1	52.7	79.1333	77.1667	81.5667	81.0667	11.7	80.7333	86.3667	16.7667	80.3333	70.7333	85.5	81.6667	15.9333
low	0	0	0	0	0	1	0	0	0	0	0	0	0	0	0	0	0	0	1	0	0	1	0	1	0	0	0	0	1	1	1	0	0	0	0	0	0	0	0	0	0	0	0	1	0	0	0	0	0
high
Figure 8d
Kaplan-Meier analysis of disease-free survival
disease-free survival	95.6333	69.5333	95.6	85.9667	96.2333	38.7333	92.6	82.5333	22.4333	83.7667	89.1	17.0667	0.433333	83.1333	75.9333	83	82.4667	86.2	27.9	83.9	28.9333	5.9	23.0667	16.4333	80.2333	83.1667	5.26667	79.7667	60.8333	13.8	8.73333	76.1	84.1333	76.9333	87.1	40.7	79.1333	77.1667	81.5667	81.0667	10.1333	80.7333	86.3667	16.7667	80.3333	70.7333	85.5	81.6667	12.3333
low	0	0	0	0	0	1	0	0	1	0	0	1	1	0	0	0	0	0	1	0	1	1	1	1	0	0	1	0	1	1	1	0	0	0	0	1	0	0	0	0	1	0	0	1	0	0	0	0	1
high
Figure 8e
Kaplan-Meier analysis of overall survival
overall survival	95.6333	69.5333	95.6	85.9667	96.2333	88.2333	92.6	82.5333	43.4333	83.7667	89.1	21	13.7667	83.1333	75.9333	83	82.4667	86.2	38.8667	83.9	36.2667	78.5667	45.6667	39.4333	80.2333	83.1667	31.2333	79.7667	71.8667	41.7	21.3333	76.1	84.1333	76.9333	87.1	52.7	79.1333	77.1667	81.5667	81.0667	11.7	80.7333	86.3667	76.7	80.3333	70.7333	85.5	81.6667	15.9333
low	0	0	0	0	0	0	0	0	1	0	0	1	1	0	0	0	0	0	1	0	1	0	1	1	0	0	1	0	1	1	1	0	0	0	0	1	0	0	0	0	1	0	0	0	0	0	0	0	1
high
Figure 8f
Multivariate Cox regression analyses of locoregional recurrence-free survival
	USP44	TNM	WHO	Age	Gender	VCA	EA
lower limit	0.101752	1.04164	0.136839	0.709103	0.722813	0.588905	0.271634
relative risk	0.200644	1.69843	0.294814	1.14819	1.28982	1.47171	0.568205
upper limit	0.395645	2.76935	0.635163	1.85918	2.3016	3.67789	1.18857
Figure 8g
Multivariate Cox regression analyses of disease-free survival
	USP44	TNM	WHO	Age	Gender	VCA	EA
lower limit	0.161448	1.32599	0.214514	0.920689	0.959625	0.401097	0.574628
relative risk	0.247626	1.84544	0.385465	1.28083	1.44512	0.817635	1.07128
upper limit	0.379806	2.56839	0.69265	1.78184	2.17625	1.66674	1.9972
Figure 8h
Multivariate Cox regression analyses of overall survival
	USP44	TNM	WHO	Age	Gender	VCA	EA
lower limit	0.148505	1.44764	0.23457	1.13789	1.09528	0.365497	0.45116
relative risk	0.244448	2.11967	0.456619	1.66538	1.84034	0.78885	0.883824
upper limit	0.402375	3.10367	0.888866	2.43739	3.09223	1.70257	1.73141
[truncated: 327 more columns]

## Sheet: Supplementary Fig.1
Supplementary Figure 1a
Methylation level of the CpG site (cg00927554) in the promoter region of USP44
GSE52068
Normal	0.094078	0.143299	0.111306	0.154893	0.118727	0.156791	0.110756	0.101152	0.110717	0.091258	0.095129	0.08058	0.12476	0.142317	0.125411	0.150244	0.103214	0.1164	0.096621	0.085717	0.098261	0.089419	0.143582	0.12415
NPC	0.210307	0.426916	0.290151	0.235062	0.434266	0.28432	0.53985	0.328031	0.532106	0.139611	0.274765	0.653638	0.180187	0.321528	0.184398	0.260254	0.294812	0.239402	0.297641	0.378422	0.148889	0.369784	0.264377	0.281086
GSE62336
Normal	0.080908	0.090607	0.109145	0.226233	0.296274	0.315767	0.1031	0.100115	0.103638	0.182874	0.143599	0.134609	0.131793	0.066006	0.111953	0.105374	0.227351	0.065611	0.115378	0.077954	0.093749	0.108306	0.151939	0.119167	0.096388
NPC	0.291607	0.695171	0.382757	0.733432	0.526135	0.51823	0.3868	0.339603	0.36763	0.116895	0.785786	0.237819	0.198923	0.117913	0.149352	0.404398	0.143458	0.220123	0.149035	0.137109	0.34907	0.165738	0.211148	0.315742	0.337814
Supplementary Figure 1b
USP44 methylation levels in different tumors and normal tissues based on TCGA database
PRAD	Tumor	0.7301	0.6826	0.935	0.8972	0.859	0.7551	0.6905	0.8053	0.6718	0.1868	0.891	0.6418	0.7266	0.9211	0.7961	0.7667	0.5622	0.6243	0.6454	0.4733	0.8505	0.6744	0.7603	0.8514	0.8495	0.4881	0.6295	0.8476	0.8565	0.6423	0.643	0.6932	0.7386	0.8209	0.4235	0.7942	0.7854	0.5263	0.803	0.6733	0.7874	0.6214	0.6475	0.4922	0.4658	0.8974	0.6377	0.9059
	Normal	0.1168	0.1818	0.2083	0.1331	0.6224	0.238	0.2643	0.4267	0.7917	0.224	0.5596	0.07	0.4361	0.2477	0.3207	0.6872	0.1673	0.223	0.1462	0.2721	0.3326	0.2164	0.1555	0.2542	0.3682	0.3845	0.2786	0.2078	0.2031	0.1936	0.2375	0.1257
ESCA	Tumor	0.7522	0.8406	0.424	0.0623	0.7509	0.0829	0.862	0.8396	0.9238	0.1764	0.3533	0.6179	0.4214	0.809	0.0925	0.7557	0.5884	0.5485	0.0671	0.1866	0.374	0.6552	0.7574	0.2084	0.4726	0.7376	0.8254	0.7688	0.0924	0.7815	0.0478	0.3429	0.4938	0.7661	0.3802	0.8746	0.3469	0.3616	0.281	0.8216	0.492	0.4929	0.1883	0.6188	0.0744	0.7459	0.2892	0.6648
	Normal	0.1696	0.143	0.1023	0.1658	0.158	0.0763	0.1477	0.0968	0.6216
COAD	Tumor	0.9579	0.3368	0.5755	0.4244	0.6394	0.4075	0.6714	0.2892	0.386	0.253	0.5718	0.7002	0.4944	0.4672	0.5469	0.7716	0.5807	0.618	0.3253	0.5194	0.2125	0.6587	0.175	0.4342	0.5213	0.5066	0.268	0.3198	0.4585	0.6369	0.6051	0.6053	0.1211	0.5321	0.3064	0.4008	0.5784	0.6131	0.5013	0.5771	0.6718	0.6157	0.0736	0.7895	0.6198	0.0999	0.4412	0.2787
	Normal	0.1251	0.0957	0.1313	0.08	0.1739	0.0965	0.1893	0.108	0.1519	0.1112	0.1261	0.12	0.1529	0.1053	0.1671	0.1576	0.0994	0.0802	0.0724
BRCA	Tumor	0.5639	0.3274	0.9143	0.4954	0.856	0.899	0.7027	0.6259	0.1786	0.514	0.5437	0.5008	0.6905	0.7724	0.3379	0.7847	0.6056	0.7519	0.8566	0.5223	0.7561	0.6332	0.6935	0.7748	0.8117	0.9227	0.1113	0.8352	0.6439	0.4392	0.5153	0.0591	0.5099	0.883	0.6726	0.8738	0.6941	0.7466	0.5644	0.4908	0.5748	0.8567	0.0405	0.3991	0.3144	0.7712	0.3968	0.4886
	Normal	0.1279	0.1042	0.1373	0.2858	0.2684	0.2602	0.0777	0.2594	0.0663	0.3894	0.1265	0.2629	0.2965	0.1026	0.1134	0.1688	0.2084	0.1224	0.1972	0.2003	0.1237	0.1261	0.1795	0.0708	0.2353	0.221	0.1466	0.1025	0.1522	0.1973	0.1743	0.1602	0.1187	0.1175	0.1924	0.1227	0.0721	0.2524	0.081	0.1533	0.1606	0.2118	0.1204	0.1304	0.1022	0.279	0.3018	0.0895
HNSC	Tumor	0.711	0.5422	0.0627	0.5207	0.3941	0.4298	0.5944	0.6657	0.379	0.33	0.771	0.6919	0.6197	0.8996	0.4358	0.0576	0.0618	0.743	0.0908	0.3794	0.6732	0.6299	0.4898	0.4774	0.5132	0.5227	0.0525	0.8167	0.0764	0.8011	0.578	0.1319	0.4781	0.2604	0.7931	0.087	0.8266	0.6821	0.3981	0.6825	0.3385	0.0664	0.2535	0.0549	0.3623	0.7834	0.2034	0.3458
	Normal	0.0727	0.1569	0.1545	0.1773	0.2967	0.1012	0.0961	0.1436	0.165	0.0633	0.4439	0.1434	0.2244	0.1172	0.1596	0.1087	0.1028	0.1118	0.1007
KIRC	Tumor	0.515	0.2627	0.3171	0.8802	0.6569	0.1764	0.3003	0.1513	0.4318	0.2932	0.7922	0.7849	0.1577	0.2936	0.4888	0.2483	0.5678	0.6739	0.6228	0.6767	0.5713	0.2283	0.8758	0.2496	0.2133	0.6328	0.6476	0.7237	0.6686	0.1574	0.1591	0.413	0.2487	0.1471	0.4137	0.1901	0.1051	0.2818	0.8991	0.5193	0.5308	0.3491	0.3621	0.0963	0.5496	0.3551	0.3617	0.8178
	Normal	0.0889	0.2396	0.0956	0.208	0.0956	0.0665	0.0598	0.1919	0.0688	0.0716	0.1505	0.0787	0.0454	0.0773	0.0853	0.0502	0.0891	0.0682	0.0395	0.1181	0.0591	0.134	0.0413	0.0645
LIHC	Tumor	0.9395	0.8118	0.8144	0.7353	0.0804	0.6649	0.4628	0.8361	0.6417	0.3014	0.4523	0.1574	0.6023	0.8552	0.7027	0.4272	0.7458	0.7891	0.6036	0.8708	0.9305	0.5856	0.1962	0.6856	0.9222	0.8074	0.8105	0.5747	0.4584	0.8637	0.1569	0.9247	0.5462	0.8263	0.1032	0.0503	0.3999	0.8682	0.5804	0.7972	0.7639	0.542	0.7976	0.0805	0.8586	0.7583	0.666	0.1309
	Normal	0.3636	0.3014	0.4028	0.4685	0.2836	0.2087	0.3224	0.2537	0.382	0.1447	0.1043	0.1892	0.1978	0.2286	0.1893	0.4865	0.1623	0.4523	0.274	0.3228	0.4307	0.3554	0.2424	0.199	0.2974	0.327	0.1574	0.2666	0.1658	0.205	0.1894	0.2719	0.22	0.2295	0.2053	0.2782	0.4169	0.2151	0.1901	0.2208
THCA	Tumor	0.23	0.1278	0.5455	0.2152	0.2856	0.0771	0.1121	0.4591	0.0772	0.2926	0.0754	0.0789	0.0593	0.1876	0.1179	0.5875	0.1779	0.0685	0.0853	0.0732	0.2665	0.2493	0.0817	0.0823	0.1451	0.2582	0.1782	0.1414	0.0763	0.138	0.6437	0.2721	0.0682	0.0995	0.1329	0.0871	0.2085	0.1609	0.0981	0.0899	0.5378	0.2129	0.0767	0.3364	0.1089	0.0809	0.1133	0.0918
	Normal	0.167	0.1372	0.1108	0.1251	0.1482	0.1457	0.1301	0.111	0.1284	0.1685	0.0969	0.1054	0.1029	0.0916	0.0826	0.1521	0.1008	0.1551	0.123	0.1022	0.154	0.1139	0.0909	0.108	0.0923	0.1396	0.0718	0.116	0.1188	0.1564	0.133	0.1145	0.088	0.1844	0.1776	0.0781	0.1734	0.1359	0.0916	0.1334	0.078	0.1004	0.1091	0.1362	0.1404	0.1318	0.0747	0.0847
Supplementary Figure 1c
USP44 expression levels in different tumors and normal tissues based on TCGA database
PRAD	Tumor	2.528	3.266	1.845	2.276	2.782	3.824	0.6164	0.9761	3.434	2.189	2.028	2.922	3.796	1.352	3.524	0.3663	3.991	2.03	2.78	2.879	2.532	3.324	2.957	4.144	0.7677	2.985	2.759	2.837	3.347	2.316	3.309	5.251	2.317	0.9308	4.231	2.945	1.43	3.729	2.447	3.667	4.432	3.59	4.115	3.788	3.914	1.757	2.119	1.132
	Normal	6.543	5.007	5.129	4.009	4.077	4.04	3.912	4.156	3.048	4.169	3.255	6.987	3.811	3.254	3.423	3.233	4.611	4.682	3.905	3.694	4.499	4.951	4.62	4.941	3.654	3.921	5.458	4.339	4.128	2.894	4.139	4.151
ESCA	Tumor	3.739	2.241	3.593	2.588	2.45	5.453	3.406	1.509	2.157	2.828	4.746	3.532	3.61	0.8902	5.994	1.489	3.277	1.216	3.367	3.973	2.846	2.719	1.848	6.127	2.504	2.656	1.339	3.75	4.936	0	5.451	1.76	4.04	0.4455	2.587	1.678	3.374	3.127	4.743	0.5698	1.539	2.709	2.093	2.619	5.777	1.778	2.345	3.856
	Normal	2.023	5.866	5.287	3.543	3.421	3.634	2.802	3.196	3.377
COAD	Tumor	0	2.664	0.5581	3.76	1.62	3.043	1.745	4.007	0.9057	4.472	2.804	3.137	2.822	3.796	3.256	1.258	4.173	2.841	1.766	2.702	0	1.242	0.7672	2.945	2.753	3.977	1.57	3.356	2.273	3.097	1.637	0.67	3.981	3.623	0	2.603	1.107	2.245	2.303	3.856	1.582	3.408	4.07	1.636	2.793	3.806	1.896	1.461
	Normal	3.668	3.536	3.396	3.82	3.137	3.379	2.354	1.967	2.932	2.879	2.839	1.936	2.45	2.399	2.066	2.592	2.803	1.79	2.511
BRCA	Tumor	2.763	2.116	0.3479	2.826	2.163	1.397	2.736	1.401	4.767	2.628	0.9107	1.505	1.018	2.249	2.074	1.528	4.355	2.586	0.8979	3.455	1.059	1.952	1.608	1.348	0.8167	0.5117	0.8272	1.418	1.844	2.593	2.022	5.694	0.8766	1.25	1.545	3.358	2.747	1.149	3.008	1.867	1.799	2.051	4.437	2.7	2.78	2.231	2.762	1.633
	Normal	4.392	5.793	5.439	6.041	3.695	4.914	6.096	5.592	5.669	4.959	3.807	5.049	4.003	5.686	3.956	3.586	4.878	5.407	5.634	3.557	4.71	6.447	5.656	5.064	6.561	4.418	5.776	4.221	3.812	4.996	4.139	5.383	5.664	5.809	4.578	5.422	4.675	5.305	4.21	5.362	4.881	4.787	6	5.263	5.567	3.356	5.829	6.562
HNSC	Tumor	4.387	1.645	3.715	4.148	1.551	1.806	1.763	0.9352	0.6712	5.868	1.037	1.548	0.5427	0.9025	0	4.052	6.043	0.8714	5.553	3.819	0.9361	1.211	2.822	1.689	1.932	0.9981	4.856	1.643	4.4	1.376	0.8404	0.5614	4.148	2.761	1.335	3.41	0	1.479	1.289	0.8485	1.964	4.175	3.95	3.067	1.649	1.46	2.003	1.111
	Normal	1.978	3.128	3.007	3.138	2.597	4.839	1.821	1.742	2.033	4.393	2.841	3.278	2.054	3.443	3.596	2.164	2.842	1.501	2.347
KIRC	Tumor	1.978	2.086	1.873	0	1.967	3.859	2.848	2.525	1.84	1.505	1.21	0	3.106	2.557	0.9944	1.061	3.146	1.262	1.215	1.99	1.465	3.954	2.234	2.108	3.695	3.77	1.374	2.47	0.6435	2.879	2.466	3.348	1.798	3.446	1.203	2.983	2.639	2.254	0.5972	1.931	2.104	3.147	1.346	3.312	1.327	5.263	1.736	0.9072
	Normal	6.494	4.829	6.103	4.907	6.568	6.187	6.073	4.629	6.804	5.499	5.203	7.073	6.166	5.758	6.859	5.062	6.575	6.479	6.878	6.352	6.494	5.25	6.6	6.256
LIHC	Tumor	0	0.65	0	0.482	5.97	0	1.482	1.096	0.9569	0	1.9	1.744	0	0	0	0.6985	0	0.5197	3.21	3.306	0	1.151	0	0.7083	2.799	0.7996	0	0.8586	0	0	2.433	3.756	0	0.9364	3.295	1.808	0.6204	0.6558	1.418	0	0	5.332	0.7671	0.9652	0.778	0	0.5256	2.418
	Normal	1.57	1.704	0.9527	1.126	0	1.217	1.782	0.8946	2.664	2.38	2.916	1.084	2.754	1.333	1.737	2.033	2.184	2.105	1.889	0.8805	2.607	2.286	2.698	2.587	3.42	1.314	1.148	2.346	2.42	2.451	1.871	2.106	2.739	3.122	1.6	0	0.847	1.929	0	2.48
THCA	Tumor	3.918	2.377	3.969	4.956	3.873	2.309	3.545	3.639	5.152	4.116	3.98	3.861	4.228	3.645	3.493	4.116	4.078	5.672	3.381	6.392	2.916	3.665	4.91	4.81	5.023	3.459	2.811	3.674	3.813	3.968	4.845	3.681	4.428	2.57	4.349	5.709	2.963	4.034	4.32	3.93	3.136	2.761	2.323	3.028	3.52	4.339	4.441	2.647
	Normal	4.956	5.828	5.316	4.938	5.405	5.538	5.72	5.711	5.279	6.148	2.531	5.408	6.022	5.717	4.738	5.2	4.878	5.31	5.741	4.438	3.753	6.004	5.549	4.826	5.473	5.42	6.632	5.121	5.445	5.094	5.797	5.526	5.437	1.91	3.97	6.499	3.204	5.067	5.238	5.191	5.499	5.59	3.996	5.141	6.058	5.373	4.339	5.456
Supplementary Figure 1d
The correlation analysis of USP44 methylation and mRNA expression levels in different tumors from TCGA
PRAD	Methylation	0.7301	0.6826	0.935	0.8972	0.859	0.7551	0.6905	0.8053	0.6718	0.1868	0.891	0.6418	0.7266	0.9211	0.7961	0.7667	0.5622	0.6243	0.6454	0.4733	0.8505	0.6744	0.7603	0.8514	0.8495	0.4881	0.6295	0.8476	0.8565	0.6423	0.643	0.6932	0.7386	0.8209	0.4235	0.7942	0.7854	0.5263	0.803	0.6733	0.7874	0.6214	0.6475	0.4922	0.4658	0.8974	0.6377	0.9059
	Expression	2.528	3.266	1.845	2.276	2.782	3.824	0.6164	0.9761	3.434	2.189	2.028	2.922	3.796	1.352	3.524	0.3663	3.991	2.03	2.78	2.879	2.532	3.324	2.957	4.144	0.7677	2.985	2.759	2.837	3.347	2.316	3.309	5.251	2.317	0.9308	4.231	2.945	1.43	3.729	2.447	3.667	4.432	3.59	4.115	3.788	3.914	1.757	2.119	1.132
ESCA	Methylation	0.7522	0.8406	0.424	0.0623	0.7509	0.0829	0.862	0.8396	0.9238	0.1764	0.3533	0.6179	0.4214	0.809	0.0925	0.7557	0.5884	0.5485	0.0671	0.1866	0.374	0.6552	0.7574	0.2084	0.4726	0.7376	0.8254	0.7688	0.0924	0.7815	0.0478	0.3429	0.4938	0.7661	0.3802	0.8746	0.3469	0.3616	0.281	0.8216	0.492	0.4929	0.1883	0.6188	0.0744	0.7459	0.2892	0.6648
	Expression	3.739	2.241	3.593	2.588	2.45	5.453	3.406	1.509	2.157	2.828	4.746	3.532	3.61	0.8902	5.994	1.489	3.277	1.216	3.367	3.973	2.846	2.719	1.848	6.127	2.504	2.656	1.339	3.75	4.936	0	5.451	1.76	4.04	0.4455	2.587	1.678	3.374	3.127	4.743	0.5698	1.539	2.709	2.093	2.619	5.777	1.778	2.345	3.856
COAD	Methylation	0.9579	0.3368	0.5755	0.4244	0.6394	0.4075	0.6714	0.2892	0.386	0.253	0.5718	0.7002	0.4944	0.4672	0.5469	0.7716	0.5807	0.618	0.3253	0.5194	0.2125	0.6587	0.175	0.4342	0.5213	0.5066	0.268	0.3198	0.4585	0.6369	0.6051	0.6053	0.1211	0.5321	0.3064	0.4008	0.5784	0.6131	0.5013	0.5771	0.6718	0.6157	0.0736	0.7895	0.6198	0.0999	0.4412	0.2787
	Expression	0	2.664	0.5581	3.76	1.62	3.043	1.745	4.007	0.9057	4.472	2.804	3.137	2.822	3.796	3.256	1.258	4.173	2.841	1.766	2.702	0	1.242	0.7672	2.945	2.753	3.977	1.57	3.356	2.273	3.097	1.637	0.67	3.981	3.623	0	2.603	1.107	2.245	2.303	3.856	1.582	3.408	4.07	1.636	2.793	3.806	1.896	1.461
BRCA	Methylation	0.5639	0.3274	0.9143	0.4954	0.856	0.899	0.7027	0.6259	0.1786	0.514	0.5437	0.5008	0.6905	0.7724	0.3379	0.7847	0.6056	0.7519	0.8566	0.5223	0.7561	0.6332	0.6935	0.7748	0.8117	0.9227	0.1113	0.8352	0.6439	0.4392	0.5153	0.0591	0.5099	0.883	0.6726	0.8738	0.6941	0.7466	0.5644	0.4908	0.5748	0.8567	0.0405	0.3991	0.3144	0.7712	0.3968	0.4886
	Expression	2.763	2.116	0.3479	2.826	2.163	1.397	2.736	1.401	4.767	2.628	0.9107	1.505	1.018	2.249	2.074	1.528	4.355	2.586	0.8979	3.455	1.059	1.952	1.608	1.348	0.8167	0.5117	0.8272	1.418	1.844	2.593	2.022	5.694	0.8766	1.25	1.545	3.358	2.747	1.149	3.008	1.867	1.799	2.051	4.437	2.7	2.78	2.231	2.762	1.633
HNSC	Methylation	0.711	0.5422	0.0627	0.5207	0.3941	0.4298	0.5944	0.6657	0.379	0.33	0.771	0.6919	0.6197	0.8996	0.4358	0.0576	0.0618	0.743	0.0908	0.3794	0.6732	0.6299	0.4898	0.4774	0.5132	0.5227	0.0525	0.8167	0.0764	0.8011	0.578	0.1319	0.4781	0.2604	0.7931	0.087	0.8266	0.6821	0.3981	0.6825	0.3385	0.0664	0.2535	0.0549	0.3623	0.7834	0.2034	0.3458
	Expression	4.387	1.645	3.715	4.148	1.551	1.806	1.763	0.9352	0.6712	5.868	1.037	1.548	0.5427	0.9025	0	4.052	6.043	0.8714	5.553	3.819	0.9361	1.211	2.822	1.689	1.932	0.9981	4.856	1.643	4.4	1.376	0.8404	0.5614	4.148	2.761	1.335	3.41	0	1.479	1.289	0.8485	1.964	4.175	3.95	3.067	1.649	1.46	2.003	1.111
KIRC	Methylation	0.515	0.2627	0.3171	0.8802	0.6569	0.1764	0.3003	0.1513	0.4318	0.2932	0.7922	0.7849	0.1577	0.2936	0.4888	0.2483	0.5678	0.6739	0.6228	0.6767	0.5713	0.2283	0.8758	0.2496	0.2133	0.6328	0.6476	0.7237	0.6686	0.1574	0.1591	0.413	0.2487	0.1471	0.4137	0.1901	0.1051	0.2818	0.8991	0.5193	0.5308	0.3491	0.3621	0.0963	0.5496	0.3551	0.3617	0.8178
	Expression	1.978	2.086	1.873	0	1.967	3.859	2.848	2.525	1.84	1.505	1.21	0	3.106	2.557	0.9944	1.061	3.146	1.262	1.215	1.99	1.465	3.954	2.234	2.108	3.695	3.77	1.374	2.47	0.6435	2.879	2.466	3.348	1.798	3.446	1.203	2.983	2.639	2.254	0.5972	1.931	2.104	3.147	1.346	3.312	1.327	5.263	1.736	0.9072
LIHC	Methylation	0.9395	0.8118	0.8144	0.7353	0.0804	0.6649	0.4628	0.8361	0.6417	0.3014	0.4523	0.1574	0.6023	0.8552	0.7027	0.4272	0.7458	0.7891	0.6036	0.8708	0.9305	0.5856	0.1962	0.6856	0.9222	0.8074	0.8105	0.5747	0.4584	0.8637	0.1569	0.9247	0.5462	0.8263	0.1032	0.0503	0.3999	0.8682	0.5804	0.7972	0.7639	0.542	0.7976	0.0805	0.8586	0.7583	0.666	0.1309
	Expression	0	0.65	0	0.482	5.97	0	1.482	1.096	0.9569	0	1.9	1.744	0	0	0	0.6985	0	0.5197	3.21	3.306	0	1.151	0	0.7083	2.799	0.7996	0	0.8586	0	0	2.433	3.756	0	0.9364	3.295	1.808	0.6204	0.6558	1.418	0	0	5.332	0.7671	0.9652	0.778	0	0.5256	2.418
THCA	Methylation	0.23	0.1278	0.5455	0.2152	0.2856	0.0771	0.1121	0.4591	0.0772	0.2926	0.0754	0.0789	0.0593	0.1876	0.1179	0.5875	0.1779	0.0685	0.0853	0.0732	0.2665	0.2493	0.0817	0.0823	0.1451	0.2582	0.1782	0.1414	0.0763	0.138	0.6437	0.2721	0.0682	0.0995	0.1329	0.0871	0.2085	0.1609	0.0981	0.0899	0.5378	0.2129	0.0767	0.3364	0.1089	0.0809	0.1133	0.0918
	Expression	3.918	2.377	3.969	4.956	3.873	2.309	3.545	3.639	5.152	4.116	3.98	3.861	4.228	3.645	3.493	4.116	4.078	5.672	3.381	6.392	2.916	3.665	4.91	4.81	5.023	3.459	2.811	3.674	3.813	3.968	4.845	3.681	4.428	2.57	4.349	5.709	2.963	4.034	4.32	3.93	3.136	2.761	2.323	3.028	3.52	4.339	4.441	2.647
[truncated: 808 more columns]

## Sheet: Supplementary Fig.2
Supplementary Figure 2a
Relative USP44 mRNA expression (fold change of Vector)
SUNE1		HONE1
Vector	USP44	Vector	USP44
1	111978	1	10322.5
1	166640	1	14531
1	67294.7	1	7233.59
Supplementary Figure 2b
Relative USP44 mRNA expression (% of shcon)
SUNE1			HONE1
shcon	sh1	sh2	shcon	sh1	sh2
1	0.00426472	0.00334603	1	0.0139525	0.0101903
1	0.00575886	0.00507164	1	0.018157	0.0142128
1	0.00433426	0.00364466	1	0.0143282	0.0114779
Supplementary Figure 2c
The absorbance at 450 nm
SUNE1
Vector-Ctrl					USP44-Ctrl					Vector-IR					USP44-IR
day0	day1	day2	day3	day4	day0	day1	day2	day3	day4	day0	day1	day2	day3	day4	day0	day1	day2	day3	day4
0.196	0.408	0.998	2.043	2.378	0.2	0.34	0.805	1.35	1.711	0.25	0.554	1.101	1.632	1.613	0.2	0.43	0.882	0.821	0.916
0.216	0.414	1.015	2.127	2.357	0.2	0.348	0.764	1.38	1.765	0.2	0.541	1.013	1.514	1.774	0.206	0.446	0.866	0.881	0.928
0.216	0.4	1.062	2.126	2.536	0.196	0.365	0.693	1.365	1.711	0.236	0.574	1.074	1.643	1.69	0.206	0.437	0.832	0.932	0.957
0.21	0.399	1.112	2.147	2.439	0.2	0.334	0.75	1.483	1.765	0.219	0.554	1.106	1.562	1.573	0.203	0.435	0.865	0.905	0.928
HONE1
Vector-Ctrl					USP44-Ctrl					Vector-IR					USP44-IR
day0	day1	day2	day3	day4	day0	day1	day2	day3	day4	day0	day1	day2	day3	day4	day0	day1	day2	day3	day4
0.176	0.291	0.709	2.05	2.535	0.169	0.252	0.49	0.752	1.011	0.172	0.272	0.573	0.836	1.005	0.175	0.246	0.323	0.317	0.311
0.166	0.314	0.735	2.068	2.593	0.167	0.239	0.502	0.675	1.044	0.167	0.277	0.593	0.833	1.032	0.166	0.234	0.299	0.332	0.319
0.169	0.3	0.713	2.079	2.54	0.171	0.278	0.498	0.602	1.033	0.168	0.255	0.566	0.778	0.978	0.163	0.246	0.313	0.307	0.331
0.165	0.279	0.748	1.952	2.362	0.169	0.258	0.502	0.723	1.096	0.172	0.282	0.605	0.783	0.962	0.164	0.259	0.325	0.306	0.297
Supplementary Figure 2d
Survival fraction after IR
SUNE1
shcon					sh1					sh2
0Gy-SF	2Gy-SF	4Gy-SF	6Gy-SF	8Gy-SF	0Gy-SF	2Gy-SF	4Gy-SF	6Gy-SF	8Gy-SF	0Gy-SF	2Gy-SF	4Gy-SF	6Gy-SF	8Gy-SF
0.980392	0.264706	0.05098	0.010458	0.001176	0.971098	0.372832	0.114451	0.023121	0.005202	0.938462	0.338462	0.104615	0.020513	0.005231
1	0.264706	0.062745	0.007843	0.001569	0.988439	0.398844	0.121387	0.027746	0.005896	1.01538	0.353846	0.104615	0.021538	0.005231
1.01961	0.27451	0.066667	0.013072	0.001569	1.04046	0.468208	0.124855	0.030058	0.006243	1.04615	0.4	0.107692	0.028718	0.006154
HONE1
shcon					sh1					sh2
0Gy-SF	2Gy-SF	4Gy-SF	6Gy-SF	8Gy-SF	0Gy-SF	2Gy-SF	4Gy-SF	6Gy-SF	8Gy-SF	0Gy-SF	2Gy-SF	4Gy-SF	6Gy-SF	8Gy-SF
0.959184	0.244898	0.04898	0.006803	0.000408	0.963303	0.449541	0.159633	0.044037	0.005872	0.985075	0.461194	0.152239	0.028657	0.003224
1	0.280612	0.05102	0.006122	0.000612	1	0.463303	0.161468	0.04526	0.006422	1.00299	0.470149	0.166567	0.035821	0.004478
1.04082	0.265306	0.05102	0.006803	0.00102	1.0367	0.490826	0.168807	0.045872	0.006606	1.01194	0.483582	0.170149	0.038806	0.005373
Supplementary Figure 2e
The absorbance at 450 nm
SUNE1
shcon-Ctrl					sh1-Ctrl					sh2-Ctrl					shcon-IR					sh1-IR					sh2-IR
day0	day1	day2	day3	day4	day0	day1	day2	day3	day4	day0	day1	day2	day3	day4	day0	day1	day2	day3	day4	day0	day1	day2	day3	day4	day0	day1	day2	day3	day4
0.163	0.373	0.625	0.83	1.289	0.168	0.412	0.803	1.135	1.944	0.168	0.356	0.718	1.012	1.967	0.168	0.335	0.506	0.524	0.577	0.169	0.38	0.585	0.666	0.766	0.178	0.441	0.661	0.7	0.757
0.164	0.43	0.646	0.775	1.355	0.166	0.47	0.798	1.145	1.913	0.161	0.345	0.683	1.064	1.94	0.167	0.323	0.527	0.559	0.627	0.167	0.397	0.576	0.661	0.739	0.175	0.483	0.651	0.729	0.745
0.164	0.379	0.674	0.824	1.325	0.165	0.442	0.785	1.178	1.848	0.166	0.353	0.704	1.029	1.898	0.164	0.326	0.556	0.521	0.596	0.168	0.378	0.596	0.666	0.773	0.165	0.496	0.663	0.722	0.782
0.161	0.346	0.609	0.837	1.342	0.163	0.471	0.772	1.244	1.899	0.164	0.344	0.669	1.153	1.759	0.169	0.327	0.544	0.548	0.568	0.16	0.404	0.582	0.679	0.777	0.172	0.43	0.673	0.719	0.799
HONE1
shcon-Ctrl					sh1-Ctrl					sh2-Ctrl					shcon-IR					sh1-IR					sh2-IR
day0	day1	day2	day3	day4	day0	day1	day2	day3	day4	day0	day1	day2	day3	day4	day0	day1	day2	day3	day4	day0	day1	day2	day3	day4	day0	day1	day2	day3	day4
0.162	0.315	0.655	1.272	2.152	0.163	0.358	0.713	1.565	2.615	0.159	0.322	0.572	1.366	2.537	0.161	0.303	0.488	0.742	1.204	0.169	0.404	0.709	0.923	1.354	0.165	0.346	0.636	0.975	1.353
0.159	0.314	0.633	1.284	2.156	0.163	0.36	0.69	1.568	2.594	0.155	0.33	0.573	1.228	2.609	0.156	0.323	0.531	0.76	1.211	0.167	0.413	0.691	0.929	1.459	0.159	0.34	0.644	0.983	1.318
0.161	0.314	0.598	1.266	2.138	0.168	0.379	0.689	1.463	2.509	0.155	0.3	0.585	1.257	2.513	0.159	0.342	0.479	0.742	1.198	0.163	0.398	0.63	0.929	1.352	0.166	0.338	0.598	0.954	1.318
0.163	0.318	0.612	1.174	2.064	0.165	0.366	0.717	1.451	2.588	0.166	0.309	0.592	1.252	2.508	0.164	0.296	0.463	0.773	1.148	0.161	0.386	0.627	0.992	1.407	0.156	0.347	0.621	1.004	1.308
Supplementary Figure 2f
Survival fraction after IR
sgNC					sgUSP44
0Gy-SF	2Gy-SF	4Gy-SF	6Gy-SF	8Gy-SF	0Gy-SF	2Gy-SF	4Gy-SF	6Gy-SF	8Gy-SF
1.0625	0.229167	0.045833	0.005556	0.000833	1.04651	0.404651	0.114419	0.027907	0.006977
1	0.260417	0.058333	0.008333	0.000833	1.00465	0.362791	0.125581	0.032558	0.006698
0.9375	0.239583	0.054167	0.011111	0.000417	0.948837	0.376744	0.131163	0.028837	0.005023

[truncated: 11 more sheets: Supplementary Fig.3, Supplementary Fig.4, Supplementary Fig.5, Supplementary Fig.6, Supplementary Fig.7, Supplementary Fig.8, Supplementary Fig.9, Supplementary Table 1, Supplementary Table 2, Supplementary Table 3, Supplementary Table 4]
